# Supplementary material for: Wide-Range, Low-Hysteresis Soft Sensor with Architecture-Inspired Design Enabled by Femtosecond Laser-Induced Self-Growth
Source: Sensors (Basel). 2026 Apr 29;26(9):2784. doi: 10.3390/s26092784 (PMC13165758; doi:10.3390/s26092784)
Supplement: Supplementary file 1 [file sensors-26-02784-s001.zip]

Archive with 1 entries (1 files):
- sensors-4248253-supplementary.pdf
